# Supplementary material for: Novel Series of Dual NRF2 Inducers and Selective MAO-B Inhibitors for the Treatment of Parkinson’s Disease
Source: Antioxidants (Basel). 2022 Jan 27;11(2):247. doi: 10.3390/antiox11020247 (PMC8868346; doi:10.3390/antiox11020247)
Supplement: Supplementary file 1 [file antioxidants-11-00247-s001.zip]

Archive with 1 entries (1 files):
- antioxidants-1559842-supplementary.pdf
